# Supplementary material for: 3,4-O-Isopropyl­idene-2-C-methyl-d-galactonolactone
Source: Acta Crystallogr Sect E Struct Rep Online. 2010 Jan 20;66(Pt 2):o406–7. doi: 10.1107/S1600536810001613 (PMC2979786; doi:10.1107/S1600536810001613)
Supplement: Supplementary file 2 [file e-66-0o406-Isup2.hkl]

data_I
#  11251052    Dona Kiliani                
_audit_creation_date        09-11-25
_audit_creation_method      CRYSTALS 

_cell_length_a                    6.0553(2)
_cell_angle_alpha                 90
_cell_length_b                    11.3612(4)
_cell_angle_beta                  105.0854(14)
_cell_length_c                    8.2946(3)
_cell_angle_gamma                 90

# NOTE Fc on scale of Fo,      1.46204
# Status flags: 
#    o - used in refinement 
#    < - excluded by I/sigmaI cutoff 
#    x - excluded for another reason  

loop_
_refln_index_h
_refln_index_k
_refln_index_l
_refln_F_squared_meas
_refln_F_squared_calc
_refln_F_squared_sigma
_refln_observed_status
   2   0   0        2.60        5.44        0.80 o
   3   0   0      192.70      187.61        8.10 o
   4   0   0      191.70      169.86        8.70 o
   5   0   0       21.80       23.85        1.60 o
   6   0   0      155.50      150.51        7.60 o
   7   0   0      202.00      184.53       17.60 o
   2   1   0      226.05      228.66        5.42 o
   3   1   0      353.25      339.38        8.35 o
   4   1   0      119.60      116.36        3.55 o
   5   1   0      384.95      380.51       10.41 o
   6   1   0       60.80       57.88        2.13 o
   7   1   0       30.10       35.41        2.37 o
   2   2   0      176.70      177.58        5.44 o
   3   2   0     2143.90     2087.27       47.50 o
   4   2   0       86.65       86.99        3.18 o
   5   2   0      522.70      513.06       13.22 o
   6   2   0      203.90      205.82        6.23 o
   7   2   0       70.65       66.28        4.46 o
   1   3   0      442.55      487.36        7.13 o
   2   3   0     2556.85     2509.04       49.60 o
   3   3   0      460.90      459.56        9.61 o
   4   3   0       78.30       70.29        2.59 o
   5   3   0      169.50      175.43        5.02 o
   6   3   0       95.45       97.11        4.52 o
   7   3   0       10.90        9.67        2.90 o
   0   4   0     1440.60     1466.48       30.79 o
   1   4   0     1616.50     1729.25       22.40 o
   2   4   0     1565.60     1549.30       23.17 o
   3   4   0       91.70       88.76        2.10 o
   4   4   0      121.15      123.25        3.91 o
   5   4   0        3.10        3.17        1.41 o
   6   4   0      152.90      154.70        5.38 o
   7   4   0       16.90       19.26        2.79 o
   1   5   0      490.30      500.18        7.18 o
   2   5   0      560.15      506.25        8.31 o
   3   5   0       51.20       45.96        1.28 o
   4   5   0       91.50       95.40        2.62 o
   5   5   0      257.10      241.48        7.26 o
   6   5   0       43.55       48.20        3.09 o
   7   5   0       83.05       81.81        5.95 o
   0   6   0     2286.90     2268.16       49.91 o
   1   6   0      389.95      369.46        5.66 o
   2   6   0       71.85       72.32        1.42 o
   3   6   0      519.10      535.06        7.79 o
   4   6   0      522.75      505.17       12.10 o
   5   6   0       83.00       81.72        2.94 o
   6   6   0       38.10       39.82        3.24 o
   1   7   0       66.65       65.77        1.49 o
   2   7   0       22.25       26.52        0.85 o
   3   7   0       55.50       62.19        1.35 o
   4   7   0      289.30      282.55        7.14 o
   5   7   0       27.65       25.10        1.90 o
   6   7   0        4.35        5.51        3.49 o
   0   8   0      109.90      106.17        3.41 o
   1   8   0      152.30      165.77        3.08 o
   2   8   0       98.85       99.14        2.13 o
   3   8   0      495.65      476.86        8.62 o
   4   8   0      332.85      319.31        7.37 o
   5   8   0       51.60       56.53        2.58 o
   6   8   0       14.70       15.10        2.60 o
   1   9   0      103.95      104.16        2.17 o
   2   9   0      248.25      222.53        4.63 o
   3   9   0        0.20        0.47        0.44 o
   4   9   0      116.25      114.84        3.13 o
   5   9   0        3.00        7.01        1.95 o
   6   9   0        5.70       10.32        3.60 o
   0  10   0       41.05       42.94        2.27 o
   1  10   0      249.70      248.39        5.04 o
   2  10   0       16.10       14.64        1.01 o
   3  10   0        2.85        5.47        0.60 o
   4  10   0        4.60        2.78        0.81 o
   5  10   0       12.45       19.55        1.93 o
   1  11   0      139.10      144.79        3.68 o
   2  11   0       52.40       61.60        1.70 o
   3  11   0       21.65       22.87        1.38 o
   4  11   0       78.20       79.60        4.20 o
   5  11   0        7.50       11.55        2.70 o
   0  12   0      438.25      437.74       15.84 o
   1  12   0      124.75      131.14        3.46 o
   2  12   0       12.65       13.79        2.24 o
   3  12   0       18.25       19.30        2.26 o
   4  12   0       85.40       79.13        8.00 o
   1  13   0       80.25       75.16        5.06 o
   2  13   0      121.65      110.45        6.19 o
   3  13   0       11.40       12.78        3.30 o
   0  14   0       25.10       22.74        4.80 o
   1  14   0       91.90      101.52        5.75 o
   2  14   0       43.30       31.00        6.80 o
  -7   0   1        1.10        1.72        1.20 o
  -6   0   1      613.10      595.49       17.90 o
  -5   0   1      226.20      242.31       12.50 o
  -4   0   1      202.00      222.31        6.10 o
  -3   0   1      122.20      114.99        4.00 o
  -2   0   1       20.70       24.66        0.80 o
   2   0   1      496.90      533.78       18.30 o
   3   0   1     2174.50     2179.30       56.10 o
   4   0   1       65.30       67.12        2.70 o
   5   0   1      235.00      235.31        9.50 o
   6   0   1        0.60        0.00        1.86 o
  -7   1   1        3.15        5.02        0.90 o
  -6   1   1       87.50       85.26        2.52 o
  -5   1   1      368.30      353.94       10.56 o
  -4   1   1       55.75       57.97        1.93 o
  -3   1   1      389.80      408.85        7.36 o
  -2   1   1       99.65      108.14        2.19 o
   2   1   1     1386.90     1442.19       38.75 o
   3   1   1      263.95      244.88        6.11 o
   4   1   1       51.55       45.83        2.25 o
   5   1   1      213.75      215.98        5.63 o
   6   1   1       14.40       14.04        1.17 o
   7   1   1       14.95       19.93        2.02 o
  -7   2   1      170.25      162.25        9.27 o
  -6   2   1       48.25       54.26        2.52 o
  -5   2   1      114.65      124.26        4.41 o
  -4   2   1       87.20       86.39        2.56 o
  -3   2   1      184.55      178.76        3.43 o
  -2   2   1      364.35      354.47        6.01 o
  -1   2   1     3298.30     5206.29      145.80 x
   1   2   1     2784.30     3010.95       67.78 o
   2   2   1      202.45      208.74        4.92 o
   3   2   1       70.85       66.49        2.40 o
   4   2   1      442.75      412.54       11.84 o
   5   2   1      253.30      255.84        7.57 o
   6   2   1      322.70      284.02       13.58 o
   7   2   1       40.65       46.75        3.36 o
  -7   3   1       13.40       13.65        1.74 o
  -6   3   1      368.95      361.10        9.42 o
  -5   3   1       11.95       14.13        1.19 o
  -4   3   1      197.95      194.79        4.21 o
  -3   3   1      822.15      785.23       13.99 o
  -2   3   1     1206.35     1193.38       17.23 o
  -1   3   1     1341.75     1394.09       19.33 o
   0   3   1     1900.85     2068.30       32.01 o
   1   3   1     1827.00     1843.55       32.20 o
   2   3   1      235.65      214.37        5.23 o
   3   3   1     1422.35     1351.61       31.23 o
   4   3   1      124.25      127.12        3.62 o
   5   3   1       11.65        6.57        1.72 o
   6   3   1        2.60        2.31        0.70 o
   7   3   1        1.00        1.51        2.97 o
  -7   4   1      202.50      193.04        8.79 o
  -6   4   1        2.20        2.30        1.44 o
  -5   4   1      106.80      102.35        3.06 o
  -4   4   1      228.85      208.61        4.46 o
  -3   4   1      310.05      309.73        5.52 o
  -2   4   1     1855.15     1783.70       27.58 o
  -1   4   1      140.20      149.01        2.52 o
   0   4   1      962.30      979.98       15.55 o
   1   4   1     1965.20     2044.19       31.09 o
   2   4   1     1135.50     1094.01       22.35 o
   3   4   1      235.95      225.72        5.54 o
   4   4   1      454.55      438.97       10.51 o
   5   4   1      402.30      399.79       11.70 o
   6   4   1       28.90       38.89        2.80 o
   7   4   1       38.45       37.01        3.62 o
  -7   5   1       12.20       12.33        2.03 o
  -6   5   1        4.40        5.50        1.30 o
  -5   5   1      158.80      162.29        4.13 o
  -4   5   1      186.90      194.71        4.36 o
  -3   5   1      565.60      570.80        8.44 o
  -2   5   1      871.60      867.03       12.17 o
  -1   5   1      403.25      408.82        6.91 o
   0   5   1     1275.05     1301.59       21.14 o
   1   5   1     1642.15     1593.72       33.61 o
   2   5   1      912.00      900.33       13.88 o
   3   5   1      163.10      171.01        3.26 o
   4   5   1       94.55       96.88        3.00 o
   5   5   1        1.70        4.33        1.58 o
   6   5   1       10.60       14.66        1.96 o
  -7   6   1       -2.30        4.26        3.30 o
  -6   6   1       22.75       26.15        2.42 o
  -5   6   1        9.65       12.40        1.00 o
  -4   6   1      137.00      137.83        3.23 o
  -3   6   1        6.50        7.74        0.54 o
  -2   6   1      335.50      331.20        4.63 o
  -1   6   1      314.05      323.48        5.56 o
   0   6   1      291.30      310.45        5.36 o
   1   6   1      553.60      577.58       11.08 o
   2   6   1       66.35       67.38        2.08 o
   3   6   1      104.30      104.95        3.22 o
   4   6   1       24.70       25.38        1.48 o
   5   6   1      102.80      106.31        3.75 o
   6   6   1        3.60        5.96        1.97 o
  -6   7   1        8.85        9.31        2.33 o
  -5   7   1       38.70       45.41        1.78 o
  -4   7   1       36.20       49.61        1.61 o
  -3   7   1      393.70      378.87        6.88 o
  -2   7   1      319.60      326.93        4.63 o
  -1   7   1      319.50      361.08        5.77 o
   0   7   1       11.30       12.34        0.71 o
   1   7   1       52.35       50.47        1.77 o
   2   7   1      128.80      125.05        3.36 o
   3   7   1       13.55       11.79        1.19 o
   4   7   1      230.50      230.70        5.48 o
   5   7   1       36.95       38.38        2.26 o
   6   7   1       77.00       68.69        7.60 o
  -6   8   1        3.40        4.03        1.84 o
  -5   8   1      160.80      162.42        5.22 o
  -4   8   1      189.40      184.52        4.63 o
  -3   8   1        9.30        9.26        0.71 o
  -2   8   1      526.20      529.63        8.79 o
  -1   8   1      464.35      469.50        7.70 o
   0   8   1      143.05      148.43        2.86 o
   1   8   1      190.65      186.03        5.02 o
   2   8   1       67.40       61.40        2.62 o
   3   8   1      320.15      339.89        8.80 o
   4   8   1      127.20      147.26        3.55 o
   5   8   1       72.45       76.60        3.36 o
   6   8   1       23.30       27.40        5.00 o
  -6   9   1        7.00        7.65        2.20 o
  -5   9   1      120.05      115.41        4.96 o
  -4   9   1      105.55       98.31        2.59 o
  -3   9   1      214.35      207.96        4.37 o
  -2   9   1      213.35      219.82        4.32 o
  -1   9   1      374.80      372.13        7.08 o
   0   9   1       36.65       37.77        1.39 o
   1   9   1      163.10      151.73        4.98 o
   2   9   1      253.70      252.12        8.24 o
   3   9   1       89.20       94.58        2.51 o
   4   9   1       53.10       54.24        2.03 o
   5   9   1        4.35        5.93        2.24 o
  -5  10   1       -4.25        0.14        2.46 o
  -4  10   1       86.80       83.73        2.51 o
  -3  10   1       72.65       66.09        2.09 o
  -2  10   1      205.20      198.14        4.24 o
  -1  10   1      221.70      234.02        4.85 o
   0  10   1      274.40      273.46        5.99 o
   1  10   1      131.00      139.77        3.51 o
   2  10   1        1.20        7.66        1.45 o
   3  10   1       32.10       32.44        1.40 o
   4  10   1       26.70       31.11        2.18 o
   5  10   1      102.70      113.06        5.99 o
  -5  11   1       35.70       43.22        3.71 o
  -4  11   1      100.05       93.89        4.94 o
  -3  11   1       29.20       27.75        1.49 o
  -2  11   1       11.25       14.62        0.99 o
  -1  11   1       15.40       15.76        1.07 o
   0  11   1       12.10       12.36        1.08 o
   1  11   1       58.00       64.09        2.09 o
   2  11   1      108.45      118.79        4.12 o
   3  11   1       56.05       56.60        2.25 o
   4  11   1       30.25       32.51        3.29 o
  -4  12   1        4.50        3.57        2.05 o
  -3  12   1       16.15       14.94        1.59 o
  -2  12   1        8.80       10.59        1.20 o
  -1  12   1       77.15       75.38        2.30 o
   0  12   1      168.05      158.75        4.35 o
   1  12   1      337.65      318.42        8.60 o
   2  12   1      194.60      188.72        5.62 o
   3  12   1       49.40       56.56        5.90 o
   4  12   1       45.60       36.34        6.10 o
  -3  13   1        7.20        7.80        3.10 o
  -2  13   1        9.85       11.78        1.99 o
  -1  13   1       30.10       24.40        2.30 o
   0  13   1       73.35       62.74        3.74 o
   1  13   1       25.25       20.87        2.98 o
   2  13   1       46.30       45.92        3.71 o
   3  13   1       25.70       33.64        5.50 o
  -2  14   1      128.70      105.84       11.40 o
  -1  14   1       18.20       14.30        3.02 o
   0  14   1       99.60       84.79        8.70 o
   1  14   1       63.80       67.66        7.30 o
   2  14   1       10.50       13.82        4.30 o
  -7   0   2        0.30        0.03        0.66 o
  -6   0   2       74.40       70.37        3.60 o
  -5   0   2      214.60      218.54        5.90 o
  -4   0   2      146.20      144.78        3.60 o
  -3   0   2      491.30      499.34       10.90 o
  -2   0   2      127.90      129.45        2.80 o
  -1   0   2     2087.50     2297.43       57.30 o
   1   0   2     1488.30     1614.31       41.50 o
   2   0   2     1602.50     1639.54       57.70 o
   3   0   2       91.10       82.22        4.20 o
   4   0   2      115.70      120.06        4.50 o
   5   0   2       48.40       56.96        2.70 o
   6   0   2       -1.50        0.00        1.20 o
  -7   1   2       20.55       21.12        1.60 o
  -6   1   2      218.05      214.41        4.53 o
  -5   1   2       93.90       98.98        1.98 o
  -4   1   2       67.90       71.58        1.31 o
  -3   1   2       78.75       77.58        1.42 o
  -2   1   2     1918.45     1951.68       24.29 o
  -1   1   2       50.35       56.58        0.81 o
   0   1   2     2950.60     3362.25       58.83 o
   1   1   2      232.50      270.20        6.67 o
   2   1   2     1322.80     1334.23       38.37 o
   3   1   2      157.20      140.12        4.03 o
   4   1   2      101.65      104.21        2.69 o
   5   1   2       24.65       28.44        1.38 o
   6   1   2       16.35       14.38        1.78 o
   7   1   2       22.80       26.13        4.10 o
  -7   2   2        5.45        6.51        1.17 o
  -6   2   2       16.30       21.02        1.06 o
  -5   2   2       23.80       21.72        1.03 o
  -4   2   2        4.00        4.86        0.49 o
  -3   2   2      174.35      174.10        3.01 o
  -2   2   2      203.30      200.76        2.55 o
  -1   2   2     3191.80     3449.25       49.93 o
   0   2   2      499.75      528.48       10.26 o
   1   2   2      546.35      596.49       13.82 o
   2   2   2       42.10       47.07        1.59 o
   3   2   2       35.05       34.60        1.75 o
   4   2   2      182.85      180.36        5.55 o
   5   2   2      145.35      143.37        4.28 o
   6   2   2       41.00       39.00        2.51 o
   7   2   2       29.60       31.39        2.98 o
  -7   3   2       19.55       23.26        1.91 o
  -6   3   2       35.55       35.13        1.41 o
  -5   3   2       44.85       44.21        1.48 o
  -4   3   2      198.65      178.57        3.48 o
  -3   3   2      832.75      817.17       12.39 o
  -2   3   2      141.50      179.27        1.95 o
  -1   3   2      851.75      888.66       12.45 o
   0   3   2      813.40      838.33       16.13 o
   1   3   2     1866.00     1957.26       47.85 o
   2   3   2     1567.55     1587.48       31.08 o
   3   3   2      129.95      122.30        3.04 o
   4   3   2      318.75      317.76        7.72 o
   5   3   2        7.80        4.70        1.39 o
   6   3   2      151.50      143.63        6.96 o
  -7   4   2        4.70       10.34        2.60 o
  -6   4   2       82.55       92.93        2.58 o
  -5   4   2      278.65      277.19        5.83 o
  -4   4   2      169.05      178.69        3.29 o
  -3   4   2       85.45       75.29        1.52 o
  -2   4   2      146.15      163.57        2.10 o
  -1   4   2      441.60      464.58        7.39 o
   0   4   2      215.05      207.70        3.91 o
   1   4   2        1.15        2.72        0.76 o
   2   4   2       31.95       32.93        1.20 o
   3   4   2      673.50      661.19       14.04 o
   4   4   2      375.75      367.63       10.07 o
   5   4   2       15.05       17.16        2.02 o
   6   4   2        2.40        3.22        1.07 o
  -7   5   2       34.60       46.35        3.30 o
  -6   5   2        1.40        0.43        0.92 o
  -5   5   2      294.10      297.76        5.73 o
  -4   5   2      746.95      714.53       12.60 o
  -3   5   2      485.55      469.35        6.63 o
  -2   5   2      379.15      368.82        5.43 o
  -1   5   2      360.25      355.99        5.90 o
   0   5   2     2438.25     2444.82       40.11 o
   1   5   2       94.75       93.43        2.00 o
   2   5   2      333.60      326.31        6.72 o
   3   5   2      247.85      235.16        5.60 o
   4   5   2        2.55        3.38        0.97 o
   5   5   2       33.50       37.95        2.59 o
   6   5   2       27.30       25.71        4.10 o
  -7   6   2       22.20       39.12        4.10 o
  -6   6   2       89.00       91.12        3.37 o
  -5   6   2       58.80       71.08        1.81 o
  -4   6   2      277.30      267.25        5.48 o
  -3   6   2      150.40      152.88        2.57 o
  -2   6   2      477.55      457.65        7.34 o
  -1   6   2       70.80       63.50        1.52 o
   0   6   2       21.30       14.92        1.15 o
   1   6   2      532.95      540.49       12.01 o
   2   6   2      264.90      277.58        4.75 o
   3   6   2      152.55      154.48        3.58 o
   4   6   2      127.95      122.38        3.87 o
   5   6   2       41.90       38.96        2.48 o
   6   6   2      124.20      118.75       11.60 o
  -6   7   2       27.25       30.71        1.85 o
  -5   7   2      237.50      247.14        5.48 o
  -4   7   2      684.25      664.84       12.55 o
  -3   7   2      378.00      362.11        6.03 o
  -2   7   2      104.45       94.59        2.26 o
  -1   7   2       30.50       33.96        1.06 o
   0   7   2      170.25      193.59        4.56 o
   1   7   2      784.75      788.90       19.95 o
   2   7   2      175.45      161.47        4.72 o
   3   7   2      794.25      795.97       19.34 o
   4   7   2       36.55       38.94        1.63 o
   5   7   2        1.50        0.83        1.21 o
   6   7   2        8.50        7.89        3.60 o
  -6   8   2       24.50       26.39        2.80 o
  -5   8   2       11.40       10.92        1.23 o
  -4   8   2       14.50       13.96        0.88 o
  -3   8   2      119.80      114.30        2.58 o
  -2   8   2      840.15      815.99       13.94 o
  -1   8   2       29.20       32.12        1.06 o
   0   8   2       29.90       27.11        1.75 o
   1   8   2       93.95       86.79        2.82 o
   2   8   2      119.25      118.91        3.51 o
   3   8   2       29.30       24.49        2.02 o
   4   8   2       71.85       70.80        2.53 o
   5   8   2       39.60       35.30        2.92 o
  -6   9   2       20.10       22.30        5.80 o
  -5   9   2       74.30       75.18        3.30 o
  -4   9   2       62.35       65.08        1.54 o
  -3   9   2       57.55       60.11        1.56 o
  -2   9   2      310.00      304.25        6.33 o
  -1   9   2      162.30      169.33        3.54 o
   0   9   2        8.05        8.21        0.96 o
   1   9   2      541.75      509.94       14.09 o
   2   9   2      635.40      613.66       17.77 o
   3   9   2       85.15       91.42        3.45 o
   4   9   2        3.15        2.79        1.22 o
   5   9   2       35.10       43.84        2.84 o
  -5  10   2       58.40       60.52        4.12 o
  -4  10   2        4.25        5.39        0.54 o
  -3  10   2      126.75      127.21        3.31 o
  -2  10   2      109.60      115.29        2.83 o
  -1  10   2       82.90       97.82        2.37 o
   0  10   2       46.65       53.10        1.81 o
   1  10   2       37.35       39.68        2.12 o
   2  10   2        1.95        5.74        0.75 o
   3  10   2       21.20       19.57        1.72 o
   4  10   2        4.55        7.34        1.82 o
   5  10   2       61.70       54.37        7.20 o
  -5  11   2       14.20       14.32        2.70 o
  -4  11   2        2.65        1.35        1.46 o
  -3  11   2       72.15       74.14        2.62 o
  -2  11   2      166.05      160.91        3.89 o
  -1  11   2      107.40      112.94        3.08 o
   0  11   2       81.85       76.40        2.80 o
   1  11   2       19.65       27.98        1.97 o
   2  11   2       24.20       29.87        1.90 o
   3  11   2       14.70       15.96        2.42 o
   4  11   2      125.60      119.97       12.40 o
  -4  12   2      296.40      272.71       14.17 o
  -3  12   2       33.55       32.84        1.98 o
  -2  12   2       67.45       67.71        2.61 o
  -1  12   2       55.95       60.37        2.33 o
   0  12   2        5.55        7.85        1.21 o
   1  12   2       59.75       59.96        2.49 o
   2  12   2       21.30       30.62        2.44 o
   3  12   2       51.40       31.91        6.40 o
  -3  13   2      132.45      122.21        6.24 o
  -2  13   2       43.65       42.47        2.30 o
  -1  13   2      207.20      201.59        9.10 o
   0  13   2       26.60       32.49        2.30 o
   1  13   2        9.70        6.96        2.71 o
   2  13   2        0.75        2.85        1.85 o
  -2  14   2       18.00       24.75        4.30 o
  -1  14   2       16.30       15.46        4.10 o
   0  14   2       86.10       88.03        9.10 o
   1  14   2       -0.10        0.96        2.15 o
  -7   0   3       21.10       23.03        1.70 o
  -6   0   3      125.00      127.59        3.60 o
  -5   0   3       46.30       47.38        1.70 o
  -4   0   3      173.70      168.42        3.80 o
  -3   0   3       60.20       67.03        1.70 o
  -2   0   3       76.80       64.35        1.70 o
  -1   0   3      194.60      209.54        6.40 o
   0   0   3     4095.00     4288.06      124.70 o
   1   0   3      302.80      290.87        8.40 o
   2   0   3       73.50       69.64        4.10 o
   3   0   3      251.20      264.74       11.10 o
   4   0   3      289.80      277.17       10.40 o
   5   0   3      245.60      235.85        9.30 o
   6   0   3        0.00        0.03        0.01 o
  -7   1   3       30.00       30.85        1.63 o
  -6   1   3        1.60        0.83        0.40 o
  -5   1   3       71.65       75.66        1.49 o
  -4   1   3      178.05      182.98        2.91 o
  -3   1   3       20.05       24.87        0.65 o
  -2   1   3      367.85      355.32        4.88 o
  -1   1   3     1332.20     1370.10       24.63 o
   0   1   3      475.20      489.30        9.66 o
   1   1   3     1986.25     2066.32       53.86 o
   2   1   3      269.20      247.43        7.22 o
   3   1   3       55.20       59.61        2.27 o
   4   1   3       54.80       57.57        2.30 o
   5   1   3      193.20      201.30        6.81 o
   6   1   3       11.00       13.37        2.02 o
  -7   2   3       77.90       76.20        4.81 o
  -6   2   3      631.65      586.07       11.70 o
  -5   2   3      611.55      608.44       10.67 o
  -4   2   3      388.75      384.75        6.40 o
  -3   2   3      340.25      312.90        5.20 o
  -2   2   3     1646.85     1544.54       21.01 o
  -1   2   3     1859.55     1850.77       29.63 o
   0   2   3      311.95      310.84        6.29 o
   1   2   3      775.80      741.25       15.85 o
   2   2   3       19.60       17.79        1.14 o
   3   2   3      794.60      774.82       24.39 o
   4   2   3      443.05      434.77       12.60 o
   5   2   3       72.20       76.87        2.68 o
   6   2   3       16.10       17.61        1.98 o
  -7   3   3        8.00       14.41        1.84 o
  -6   3   3       33.00       34.13        1.35 o
  -5   3   3       17.80       20.23        0.81 o
  -4   3   3      160.60      165.56        2.91 o
  -3   3   3       92.05       88.49        1.70 o
  -2   3   3      709.55      698.06       10.57 o
  -1   3   3     1249.55     1278.98       23.37 o
   0   3   3      551.75      546.47       10.11 o
   1   3   3     1601.85     1587.46       37.26 o
   2   3   3      709.05      683.94       23.57 o
   3   3   3      459.95      466.26        9.09 o
   4   3   3      372.95      375.19        9.28 o
   5   3   3       65.75       77.90        2.46 o
   6   3   3        5.20        9.53        1.86 o
  -7   4   3       13.90       12.57        2.15 o
  -6   4   3      363.30      360.88        8.42 o
  -5   4   3       94.85       99.42        2.27 o
  -4   4   3       79.00       84.12        1.77 o
  -3   4   3     1240.30     1169.86       15.65 o
  -2   4   3     2546.95     2440.96       40.26 o
  -1   4   3     1732.10     1684.98       27.71 o
   0   4   3      115.30      115.89        2.69 o
   1   4   3     1301.40     1218.07       34.90 o
   2   4   3      456.15      436.86       12.66 o
   3   4   3       38.05       39.49        1.56 o
   4   4   3      490.85      476.14       14.06 o
   5   4   3        9.50       10.86        1.21 o
   6   4   3       15.85       17.22        2.68 o
  -7   5   3       29.15       31.91        2.85 o
  -6   5   3      123.30      134.34        3.47 o
  -5   5   3      175.90      172.56        3.71 o
  -4   5   3      419.10      399.79        6.73 o
  -3   5   3      287.75      279.05        3.79 o
  -2   5   3      284.40      298.93        4.60 o
  -1   5   3      110.60      109.86        2.15 o
   0   5   3      174.10      185.35        3.47 o
   1   5   3      281.65      269.67        6.02 o
   2   5   3      461.05      452.42        9.19 o
   3   5   3      609.65      596.65       13.31 o
   4   5   3       91.90       92.78        4.22 o
   5   5   3       72.25       67.73        3.58 o
   6   5   3       15.15       12.66        2.44 o
  -7   6   3        6.50        4.50        3.40 o
  -6   6   3        8.30       10.76        1.12 o
  -5   6   3      353.35      335.42        7.22 o
  -4   6   3      295.15      275.90        5.88 o
  -3   6   3      406.90      371.21        6.12 o
  -2   6   3        4.55        5.30        0.56 o
  -1   6   3      284.80      281.79        5.24 o
   0   6   3      472.95      490.81        8.49 o
   1   6   3      245.45      235.41        4.40 o
   2   6   3       51.90       55.37        1.70 o
   3   6   3      176.60      165.73        4.79 o
   4   6   3       22.15       27.15        1.34 o
   5   6   3       29.55       29.59        3.03 o
   6   6   3       16.50       15.85        3.61 o
  -6   7   3        6.05        5.50        1.22 o
  -5   7   3      131.90      126.54        3.47 o
  -4   7   3      162.90      154.87        3.30 o
  -3   7   3      466.65      444.97        8.03 o
  -2   7   3      484.05      469.20        9.31 o
  -1   7   3      357.75      368.12        6.84 o
   0   7   3      126.60      120.63        3.49 o
   1   7   3      313.05      328.95        5.92 o
   2   7   3       35.90       47.19        1.39 o
   3   7   3      118.45      114.74        3.11 o
   4   7   3        0.05        0.85        0.51 o
   5   7   3        4.40        5.37        2.25 o
  -6   8   3       45.60       53.10        3.88 o
  -5   8   3      142.65      128.72        4.21 o
  -4   8   3      134.30      134.34        2.71 o
  -3   8   3      198.40      208.27        3.72 o
  -2   8   3     1027.35     1017.71       19.76 o
  -1   8   3      413.55      395.57        8.87 o
   0   8   3       37.25       35.91        2.17 o
   1   8   3      114.10      109.74        3.58 o
   2   8   3        2.15        2.41        1.60 o
   3   8   3      211.55      195.35        6.64 o
   4   8   3       11.45       11.56        1.79 o
   5   8   3       76.00       81.58        7.50 o
  -6   9   3       16.35       15.82        3.75 o
  -5   9   3        8.90       12.55        1.68 o
  -4   9   3      101.05       99.76        2.53 o
  -3   9   3       19.35       19.44        1.17 o
  -2   9   3      365.10      364.69        8.66 o
  -1   9   3       28.70       30.89        1.35 o
   0   9   3       36.80       33.78        2.10 o
   1   9   3       19.65       20.94        1.83 o
   2   9   3       27.00       31.60        1.95 o
   3   9   3       17.90       17.52        1.81 o
   4   9   3       93.15       85.77        4.67 o
   5   9   3       28.30       27.80        5.40 o
  -5  10   3       30.80       33.29        2.70 o
  -4  10   3        0.10        0.30        0.94 o
  -3  10   3      408.45      409.49        8.77 o
  -2  10   3      389.20      384.51       10.29 o
  -1  10   3      294.95      283.27        7.57 o
   0  10   3      351.45      337.47        8.60 o
   1  10   3      264.65      268.54        9.77 o
   2  10   3       29.10       28.97        1.97 o
   3  10   3       45.05       40.58        2.73 o
   4  10   3      158.35      148.82       10.06 o
  -5  11   3       25.70       26.92        4.50 o
  -4  11   3       89.00       81.54        5.26 o
  -3  11   3       91.55       87.03        2.80 o
  -2  11   3       66.85       70.96        2.58 o
  -1  11   3       54.25       56.17        2.23 o
   0  11   3       89.25       88.07        2.98 o
   1  11   3      353.40      352.79       10.66 o
   2  11   3       44.60       39.73        2.82 o
   3  11   3       29.50       26.13        3.27 o
   4  11   3        4.70        9.38        4.70 o
  -4  12   3       35.60       34.11        3.70 o
  -3  12   3       91.85       86.12        5.12 o
  -2  12   3        3.75        4.01        1.36 o
  -1  12   3      101.40       97.65        4.47 o
   0  12   3       23.40       25.25        1.82 o
   1  12   3      117.40      111.81        5.95 o
   2  12   3      115.75      111.98        6.97 o
   3  12   3        5.50        6.52        4.50 o
  -3  13   3        4.35        3.49        2.63 o
  -2  13   3       82.40       91.67        5.01 o
  -1  13   3       43.80       45.14        3.80 o
   0  13   3       12.10       14.17        2.40 o
   1  13   3       40.20       36.33        3.30 o
   2  13   3       10.00       11.88        4.00 o
  -1  14   3       13.40       15.51        4.40 o
  -7   0   4       42.10       43.11        5.20 o
  -6   0   4       67.40       65.89        2.90 o
  -5   0   4       50.80       47.04        2.20 o
  -4   0   4      744.70      717.70       16.50 o
  -3   0   4     1584.30     1498.39       35.20 o
  -2   0   4       15.20       15.01        0.70 o
  -1   0   4      864.10      888.21       23.30 o
   0   0   4       24.50       21.41        1.50 o
   1   0   4      275.30      258.61        7.90 o
   2   0   4     2039.50     1981.08       80.80 o
   3   0   4     1270.20     1284.74       55.20 o
   4   0   4      918.50      876.03       42.20 o
   5   0   4       13.90       10.13        2.40 o
   6   0   4        0.80        6.97        3.22 o
  -7   1   4      119.25      104.79        6.75 o
  -6   1   4       42.80       43.63        1.46 o
  -5   1   4      685.85      639.80       12.03 o
  -4   1   4      275.70      262.02        4.52 o
  -3   1   4       80.70       82.33        1.38 o
  -2   1   4      235.30      226.98        3.54 o
  -1   1   4      352.40      381.47        7.30 o
   0   1   4       93.00       89.99        2.41 o
   1   1   4      148.60      152.45        4.20 o
   2   1   4       15.85       17.07        1.32 o
   3   1   4        3.80        4.02        1.06 o
   4   1   4       85.95       93.24        3.96 o
   5   1   4       10.25       11.94        1.59 o
   6   1   4        4.20        4.50        1.49 o
  -7   2   4        3.40        7.42        1.86 o
  -6   2   4       74.85       73.70        2.47 o
  -5   2   4       77.40       80.29        1.98 o
  -4   2   4      747.85      701.76       12.31 o
  -3   2   4      939.95      911.12       13.13 o
  -2   2   4     2161.25     2066.23       28.50 o
  -1   2   4     1777.65     1714.38       35.58 o
   0   2   4      112.65      122.35        2.58 o
   1   2   4       42.35       46.49        1.38 o
   2   2   4      539.70      543.98       13.01 o
   3   2   4      128.70      141.47        4.58 o
   4   2   4      300.40      298.61       10.40 o
   5   2   4       29.15       31.72        2.34 o
   6   2   4       41.20       46.86        3.20 o
  -7   3   4       26.95       25.69        3.34 o
  -6   3   4      194.30      192.78        5.03 o
  -5   3   4       51.65       59.07        1.91 o
  -4   3   4       37.60       39.08        1.34 o
  -3   3   4        0.90        0.72        0.70 o
  -2   3   4      534.70      505.37        7.40 o
  -1   3   4     1042.00     1023.74       17.24 o
   0   3   4      102.35       90.55        2.62 o
   1   3   4      102.80      103.59        2.51 o
   2   3   4       21.65       21.67        1.13 o
   3   3   4        1.30        1.40        0.67 o
   4   3   4      202.05      200.18        5.84 o
   5   3   4       11.85        9.56        1.77 o
   6   3   4       17.65       25.26        2.62 o
  -7   4   4      151.00      147.19       10.51 o
  -6   4   4       11.85       14.50        1.50 o
  -5   4   4      165.55      165.91        3.90 o
  -4   4   4       13.90       14.64        0.98 o
  -3   4   4      300.95      270.66        4.90 o
  -2   4   4      414.40      390.24        5.87 o
  -1   4   4      370.05      365.25        6.92 o
   0   4   4      416.65      416.46        9.62 o
   1   4   4      453.40      461.40       10.64 o
   2   4   4      590.75      596.62       13.86 o
   3   4   4      259.90      254.84        6.12 o
   4   4   4       34.55       36.77        1.91 o
   5   4   4       40.20       38.32        2.87 o
  -7   5   4       -1.25        0.15        2.70 o
  -6   5   4       25.90       28.82        1.84 o
  -5   5   4       72.75       78.46        2.37 o
  -4   5   4       69.80       73.66        2.00 o
  -3   5   4      494.65      447.02        8.95 o
  -2   5   4       51.20       53.88        1.18 o
  -1   5   4       15.55       13.66        0.96 o
   0   5   4       26.55       21.39        1.10 o
   1   5   4       67.35       63.43        2.73 o
   2   5   4      596.40      585.21       19.24 o
   3   5   4        5.80        4.34        0.78 o
   4   5   4       25.10       25.18        1.78 o
   5   5   4       39.65       38.70        2.70 o
  -7   6   4       65.20       68.17        7.70 o
  -6   6   4       75.25       76.85        3.50 o
  -5   6   4       63.00       64.59        2.40 o
  -4   6   4      183.65      186.96        4.29 o
  -3   6   4      438.30      448.44        7.44 o
  -2   6   4     1101.10     1077.70       18.21 o
  -1   6   4      928.35      942.60       14.98 o
   0   6   4      800.45      748.42       15.03 o
   1   6   4      376.95      363.83       13.86 o
   2   6   4      971.80      913.17       21.33 o
   3   6   4      559.35      542.15       14.21 o
   4   6   4        7.10        6.65        1.08 o
   5   6   4       75.85       66.53        4.37 o
  -6   7   4       13.45       19.47        1.88 o
  -5   7   4      136.90      144.90        4.60 o
  -4   7   4      104.90      108.64        3.74 o
  -3   7   4      219.10      209.57        4.21 o
  -2   7   4      108.45      109.15        2.48 o
  -1   7   4      231.30      230.41        5.71 o
   0   7   4      472.80      465.68       10.19 o
   1   7   4        4.85        3.72        0.75 o
   2   7   4       16.15       17.28        1.11 o
   3   7   4       95.40       93.33        3.22 o
   4   7   4      101.60       98.71        3.61 o
   5   7   4        9.25       11.26        2.88 o
  -6   8   4       88.85       86.56        6.64 o
  -5   8   4       72.95       79.62        3.32 o
  -4   8   4        8.90       13.91        1.19 o
  -3   8   4      153.40      156.42        3.70 o
  -2   8   4       37.45       41.01        1.47 o
  -1   8   4     1035.25      995.88       22.24 o
   0   8   4      657.00      639.32       15.63 o
   1   8   4       17.35       18.30        1.12 o
   2   8   4       21.90       25.94        1.29 o
   3   8   4       65.75       76.56        2.45 o
   4   8   4       21.00       22.03        1.70 o
  -6   9   4       15.90       26.41        3.75 o
  -5   9   4        7.30        7.73        2.59 o
  -4   9   4        4.40        5.49        2.06 o
  -3   9   4       33.30       34.30        1.64 o
  -2   9   4       60.20       63.05        2.12 o
  -1   9   4       45.30       44.06        1.77 o
   0   9   4      702.75      672.83       17.74 o
   1   9   4      216.35      226.74        6.44 o
   2   9   4        4.85        5.47        1.38 o
   3   9   4      112.10      102.01        4.69 o
   4   9   4       22.60       22.02        3.09 o
  -5  10   4       85.95       89.73        6.19 o
  -4  10   4       30.70       32.77        2.50 o
  -3  10   4       18.15       16.18        1.36 o
  -2  10   4       35.60       35.52        1.92 o
  -1  10   4       12.70       13.33        1.17 o
   0  10   4        8.00        6.50        1.66 o
   1  10   4      153.05      155.65        5.03 o
   2  10   4       97.50       96.68        4.37 o
   3  10   4       18.35       21.57        2.24 o
   4  10   4       42.40       41.29        6.40 o
  -4  11   4        3.60        4.34        2.44 o
  -3  11   4       95.40       89.37        3.29 o
  -2  11   4       33.15       36.22        2.21 o
  -1  11   4       21.35       23.58        1.52 o
   0  11   4       70.30       79.26        2.62 o
   1  11   4       17.40       18.56        2.29 o
   2  11   4       60.15       62.10        4.28 o
   3  11   4        4.60        5.12        3.60 o
  -4  12   4      101.90       97.72        8.20 o
  -3  12   4       16.55       19.31        1.74 o
  -2  12   4       20.35       22.68        2.15 o
  -1  12   4       -0.15        2.26        2.09 o
   0  12   4       12.55       15.14        2.16 o
   1  12   4       18.95       22.09        3.36 o
   2  12   4       41.15       44.16        3.58 o
  -2  13   4        1.30        0.48        2.20 o
  -1  13   4       29.70       29.78        2.90 o
   0  13   4        1.20        3.43        1.60 o
   1  13   4       20.80       18.11        2.80 o
  -7   0   5      115.30      114.85        9.10 o
  -6   0   5       18.80       22.97        1.80 o
  -5   0   5      107.00      107.07        3.70 o
  -4   0   5       27.10       25.71        1.50 o
  -3   0   5       14.50       14.71        0.70 o
  -2   0   5      164.60      175.28        3.60 o
  -1   0   5       32.70       37.47        1.80 o
   0   0   5        2.40        0.97        1.00 o
   1   0   5      201.50      208.66        6.10 o
   2   0   5       87.70       77.87        5.10 o
   3   0   5      104.40       86.99        6.10 o
   4   0   5        5.60        6.77        1.80 o
   5   0   5        2.00        2.36        2.00 o
  -7   1   5       14.65       10.69        2.76 o
  -6   1   5      194.25      197.05        4.99 o
  -5   1   5      370.95      358.78        7.71 o
  -4   1   5      619.90      616.81       10.87 o
  -3   1   5       23.15       22.89        0.83 o
  -2   1   5      582.35      544.21        8.42 o
  -1   1   5      258.75      263.44        4.99 o
   0   1   5      267.00      279.42        5.34 o
   1   1   5       16.50       18.48        1.35 o
   2   1   5       83.60       79.04        2.76 o
   3   1   5       67.85       62.12        3.65 o
   4   1   5      103.60      109.39        5.63 o
   5   1   5       13.85       13.68        2.47 o
  -7   2   5       38.55       31.18        4.07 o
  -6   2   5       21.15       23.33        1.22 o
  -5   2   5      271.90      262.53        5.43 o
  -4   2   5      266.85      251.31        5.39 o
  -3   2   5       60.90       48.68        1.28 o
  -2   2   5      258.50      254.59        4.31 o
  -1   2   5     1382.35     1377.34       23.40 o
   0   2   5       55.00       49.30        1.77 o
   1   2   5      102.40      101.96        2.62 o
   2   2   5       14.60       11.37        1.10 o
   3   2   5      221.90      217.00        9.85 o
   4   2   5      105.00      104.82        5.45 o
   5   2   5        8.35        6.79        1.65 o
  -7   3   5       16.55       19.67        2.64 o
  -6   3   5      214.50      207.18        6.02 o
  -5   3   5      104.40       94.75        3.12 o
  -4   3   5      182.65      200.38        5.21 o
  -3   3   5      180.10      167.50        2.79 o
  -2   3   5      327.30      313.57        5.06 o
  -1   3   5       97.60       97.08        2.66 o
   0   3   5      113.70      115.34        3.01 o
   1   3   5      636.75      612.79       13.63 o
   2   3   5      283.40      292.26        7.60 o
   3   3   5       70.75       74.45        2.37 o
   4   3   5       47.25       44.64        2.41 o
   5   3   5       21.40       27.03        2.19 o
  -7   4   5        0.50        3.15        1.95 o
  -6   4   5       27.45       31.89        1.75 o
  -5   4   5      111.75      109.32        3.27 o
  -4   4   5      170.85      164.31        3.50 o
  -3   4   5       36.25       34.31        1.01 o
  -2   4   5       74.50       69.77        1.54 o
  -1   4   5       36.40       39.58        1.41 o
   0   4   5       10.30       10.04        0.96 o
   1   4   5       82.05       90.01        2.59 o
   2   4   5      283.30      292.65        7.15 o
   3   4   5      171.20      162.16        5.37 o
   4   4   5      112.15      107.17        4.44 o
   5   4   5       18.15       19.43        2.37 o
  -7   5   5       10.10       13.20        3.38 o
  -6   5   5        0.35        4.65        1.28 o
  -5   5   5       34.80       29.99        2.57 o
  -4   5   5      158.35      145.96        3.74 o
  -3   5   5      327.85      317.58        5.73 o
  -2   5   5      120.70      121.07        2.16 o
  -1   5   5      323.20      323.76        6.13 o
   0   5   5      235.25      239.81        5.87 o
   1   5   5      117.80      122.78        3.59 o
   2   5   5      376.60      393.26       10.51 o
   3   5   5       20.20       24.94        1.35 o
   4   5   5       18.25       12.51        1.96 o
   5   5   5      126.15      121.88        7.56 o
  -6   6   5       64.45       72.30        3.57 o
  -5   6   5       55.45       54.08        3.39 o
  -4   6   5       83.65       76.52        2.28 o
  -3   6   5      390.35      369.49        7.20 o
  -2   6   5       53.45       54.25        1.39 o
  -1   6   5       60.85       59.45        1.78 o
   0   6   5      172.35      176.85        4.57 o
   1   6   5      288.90      293.67        7.75 o
   2   6   5       98.35      100.26        3.30 o
   3   6   5       89.35       93.42        3.15 o
   4   6   5       90.45       95.46        3.83 o
   5   6   5       20.00       22.98        3.45 o
  -6   7   5        3.85        3.81        2.19 o
  -5   7   5       73.70       70.22        3.99 o
  -4   7   5      201.80      196.39        4.59 o
  -3   7   5      131.40      125.78        3.00 o
  -2   7   5       17.05       13.97        1.05 o
  -1   7   5      173.60      173.59        3.82 o
   0   7   5      190.45      193.75        4.29 o
   1   7   5       36.30       43.83        1.67 o
   2   7   5        1.20        0.47        0.94 o
   3   7   5      177.80      158.55        5.20 o
   4   7   5       13.95       17.47        1.74 o
  -6   8   5       32.15       42.18        4.21 o
  -5   8   5       71.30       79.06        5.20 o
  -4   8   5      132.25      134.28        3.40 o
  -3   8   5       28.75       29.30        1.23 o
  -2   8   5       21.05       18.83        1.25 o
  -1   8   5      130.30      137.62        3.96 o
   0   8   5      446.75      441.93        9.11 o
   1   8   5       51.15       57.62        1.93 o
   2   8   5       69.15       69.14        2.70 o
   3   8   5      127.60      122.38        4.19 o
   4   8   5        5.70        5.94        1.45 o
  -5   9   5       83.65       89.32        5.89 o
  -4   9   5       11.05       10.13        1.32 o
  -3   9   5       15.25       17.84        1.19 o
  -2   9   5      176.45      178.28        4.57 o
  -1   9   5      181.60      174.23        4.60 o
   0   9   5       47.00       46.24        2.19 o
   1   9   5       61.20       53.37        2.14 o
   2   9   5       98.30       95.66        3.47 o
   3   9   5       81.25       82.90        3.54 o
  -5  10   5       70.15       71.68        5.22 o
  -4  10   5        3.85        4.97        1.22 o
  -3  10   5       12.10       14.35        1.29 o
  -2  10   5       48.15       48.81        2.00 o
  -1  10   5      185.80      186.62        4.88 o
   0  10   5      445.45      434.23       14.86 o
   1  10   5       61.50       58.39        3.20 o
   2  10   5      106.95      101.35        6.43 o
   3  10   5       16.70       11.58        4.00 o
  -4  11   5       32.00       36.54        3.50 o
  -3  11   5       90.40       95.01        4.03 o
  -2  11   5       37.50       34.56        2.02 o
  -1  11   5       62.60       65.60        3.29 o
   0  11   5       42.45       41.38        3.61 o
   1  11   5       14.35       15.53        2.66 o
   2  11   5       51.75       49.53        4.31 o
  -3  12   5       28.70       33.97        2.55 o
  -2  12   5       19.00       21.00        1.87 o
  -1  12   5       20.55       18.54        2.87 o
   0  12   5       34.90       34.90        3.30 o
   1  12   5       50.00       51.35        6.90 o
  -1  13   5       51.60       58.38        4.20 o
  -7   0   6      121.50      123.04       10.60 o
  -6   0   6       16.60       19.52        1.70 o
  -5   0   6       13.20       12.56        1.60 o
  -4   0   6      140.00      133.26        4.50 o
  -3   0   6      305.20      297.34        6.50 o
  -2   0   6      295.60      285.37        7.30 o
  -1   0   6      424.10      420.60        9.80 o
   0   0   6        1.40        3.62        1.00 o
   1   0   6      301.90      281.71       11.40 o
   2   0   6       37.00       36.93        3.80 o
   3   0   6       97.10      108.48        6.80 o
   4   0   6       -0.50        0.06        2.40 o
   5   0   6      310.90      287.34       29.20 o
  -7   1   6       69.35       69.08        5.20 o
  -6   1   6       15.15       21.66        1.17 o
  -5   1   6      231.60      238.97        5.92 o
  -4   1   6      305.05      306.21        6.12 o
  -3   1   6      173.60      177.89        2.90 o
  -2   1   6      980.40      930.79       16.28 o
  -1   1   6      562.55      535.13       10.00 o
   0   1   6       50.20       43.11        1.63 o
   1   1   6      415.60      412.31       11.05 o
   2   1   6      403.20      376.03       14.89 o
   3   1   6       37.50       47.29        2.72 o
   4   1   6       21.00       23.68        2.69 o
   5   1   6       41.90       40.18        3.89 o
  -7   2   6      204.40      179.36       11.42 o
  -6   2   6       82.25       84.62        3.54 o
  -5   2   6       84.20       90.66        3.19 o
  -4   2   6      267.20      259.86        5.10 o
  -3   2   6      204.35      210.77        3.19 o
  -2   2   6      105.50      104.55        2.12 o
  -1   2   6      213.15      212.70        4.49 o
   0   2   6      149.30      151.55        3.55 o
   1   2   6       46.75       46.05        1.84 o
   2   2   6      143.20      155.18        4.24 o
   3   2   6       52.70       50.40        3.11 o
   4   2   6      180.20      167.38        6.91 o
   5   2   6       18.70       20.20        2.98 o
  -7   3   6       12.05       17.69        2.90 o
  -6   3   6        7.95        5.92        2.27 o
  -5   3   6      167.60      159.77        6.95 o
  -4   3   6      107.15      111.20        2.38 o
  -3   3   6       25.70       22.63        0.81 o
  -2   3   6       32.75       29.63        1.24 o
  -1   3   6      268.40      253.81        6.05 o
   0   3   6       98.60      107.46        3.17 o
   1   3   6       86.60       89.66        2.86 o
   2   3   6       69.55       71.24        2.81 o
   3   3   6       69.95       78.96        3.77 o
   4   3   6      207.80      203.71        9.16 o
  -7   4   6       18.20       19.15        3.36 o
  -6   4   6       90.60       83.13        4.94 o
  -5   4   6       43.85       48.04        2.42 o
  -4   4   6      191.90      204.48        4.45 o
  -3   4   6      185.95      210.41        3.43 o
  -2   4   6       33.55       37.33        1.34 o
  -1   4   6      174.45      168.37        4.43 o
   0   4   6      213.85      209.25        5.62 o
   1   4   6       13.05       16.00        1.10 o
   2   4   6       68.15       75.51        2.73 o
   3   4   6       78.85       76.16        3.32 o
   4   4   6      108.60       96.27        6.33 o
  -6   5   6        7.75        6.25        2.57 o
  -5   5   6       44.20       52.44        2.60 o
  -4   5   6       79.95       79.73        2.20 o
  -3   5   6      182.00      185.58        3.48 o
  -2   5   6       54.50       50.18        1.43 o
  -1   5   6      515.80      507.74       13.12 o
   0   5   6      458.05      457.79       12.61 o
   1   5   6      136.95      153.38        4.65 o
   2   5   6       45.70       42.52        2.09 o
   3   5   6       10.70       11.91        1.31 o
   4   5   6       35.60       36.97        3.27 o
  -6   6   6        3.05        4.87        2.22 o
  -5   6   6       30.60       37.17        2.13 o
  -4   6   6       58.00       74.50        1.84 o
  -3   6   6      157.55      164.38        3.67 o
  -2   6   6      290.50      286.40        4.84 o
  -1   6   6       57.45       66.41        2.09 o
   0   6   6       89.00       95.56        3.05 o
   1   6   6       33.00       34.67        1.77 o
   2   6   6      183.10      183.70        6.01 o
   3   6   6        9.25        9.08        1.39 o
   4   6   6       34.30       39.06        3.41 o
  -6   7   6       72.60       60.70        7.70 o
  -5   7   6       14.50       13.70        1.97 o
  -4   7   6       30.45       24.92        1.57 o
  -3   7   6      171.50      163.06        4.16 o
  -2   7   6      377.80      370.60        6.88 o
  -1   7   6      308.30      301.76        6.62 o
   0   7   6      204.15      179.92        5.06 o
   1   7   6      160.70      164.39        5.36 o
   2   7   6       13.70       14.81        1.26 o
   3   7   6       18.75       18.24        1.75 o
   4   7   6        4.40        5.17        2.01 o
  -5   8   6       18.00       20.54        3.02 o
  -4   8   6        3.65        4.41        0.87 o
  -3   8   6       22.60       20.83        1.25 o
  -2   8   6      125.20      125.56        3.12 o
  -1   8   6        0.70        2.76        0.68 o
   0   8   6       52.25       52.87        2.16 o
   1   8   6       49.80       47.41        2.02 o
   2   8   6       20.60       20.02        1.61 o
   3   8   6       15.20       16.20        1.64 o
  -5   9   6       65.70       68.49        5.15 o
  -4   9   6        4.20        3.58        1.37 o
  -3   9   6        9.30       10.02        1.21 o
  -2   9   6       48.10       49.67        1.95 o
  -1   9   6       21.40       24.98        1.27 o
   0   9   6       21.30       25.05        1.39 o
   1   9   6        9.70       13.65        1.18 o
   2   9   6        7.95        6.34        1.94 o
   3   9   6       52.25       52.80        4.29 o
  -4  10   6       17.60       22.00        2.92 o
  -3  10   6      151.20      143.86        5.27 o
  -2  10   6       12.05       12.84        1.50 o
  -1  10   6       49.20       49.87        2.62 o
   0  10   6      104.70       98.36        5.15 o
   1  10   6       47.05       41.43        4.25 o
   2  10   6      105.75       96.42        5.73 o
  -3  11   6       25.65       29.52        2.47 o
  -2  11   6       44.20       43.58        2.62 o
  -1  11   6       59.50       64.49        3.12 o
   0  11   6       66.45       61.35        4.42 o
   1  11   6      141.10      142.73       10.60 o
  -2  12   6        6.30        9.69        1.90 o
  -1  12   6      109.85       97.89        5.89 o
   0  12   6      105.60      111.19        7.18 o
  -7   0   7      146.30      158.55       14.10 o
  -6   0   7        5.40        5.00        1.70 o
  -5   0   7       66.00       71.92        2.80 o
  -4   0   7       13.50       16.66        1.50 o
  -3   0   7        0.40        0.00        0.76 o
  -2   0   7      594.30      586.99       13.50 o
  -1   0   7        7.20        9.87        1.00 o
   0   0   7        0.90        0.14        1.90 o
   1   0   7        2.60        0.08        1.40 o
   2   0   7        5.20        9.05        2.20 o
   3   0   7        0.50        4.70        3.54 o
   4   0   7        6.10        3.69        3.20 o
  -7   1   7      111.30      113.81        8.86 o
  -6   1   7       53.25       52.88        2.76 o
  -5   1   7       68.45       69.33        2.23 o
  -4   1   7       83.20       87.85        2.23 o
  -3   1   7      236.75      242.30        4.18 o
  -2   1   7      415.90      409.16        7.71 o
  -1   1   7      348.25      340.44        7.25 o
   0   1   7      157.10      166.11        4.25 o
   1   1   7      115.60      114.44        3.89 o
   2   1   7        8.35        4.66        1.93 o
   3   1   7      148.05      139.35        8.42 o
   4   1   7      137.10      127.50        7.74 o
  -7   2   7       19.40       15.58        3.18 o
  -6   2   7       27.45       35.47        2.05 o
  -5   2   7        5.80        7.29        0.92 o
  -4   2   7      486.30      471.46       10.18 o
  -3   2   7      637.95      628.80       10.77 o
  -2   2   7     1402.00     1331.43       29.57 o
  -1   2   7       80.60       83.54        2.40 o
   0   2   7      252.45      263.20        7.07 o
   1   2   7      201.70      217.34        6.51 o
   2   2   7       28.35       36.52        1.95 o
   3   2   7      111.85      110.11        4.87 o
   4   2   7       20.15       17.52        2.57 o
  -6   3   7        7.70       14.02        2.02 o
  -5   3   7       48.60       48.77        2.80 o
  -4   3   7      226.50      215.96        5.40 o
  -3   3   7       11.15       12.53        0.81 o
  -2   3   7       92.75       89.18        2.55 o
  -1   3   7      430.65      408.11       10.55 o
   0   3   7        6.45        5.54        1.06 o
   1   3   7        7.75       10.67        1.21 o
   2   3   7      102.80      102.88        3.72 o
   3   3   7      222.70      189.84        8.05 o
   4   3   7       32.50       37.79        3.11 o
  -6   4   7      170.85      161.13        8.84 o
  -5   4   7      125.75      115.94        4.84 o
  -4   4   7       80.50       94.73        2.38 o
  -3   4   7      378.95      378.92        7.49 o
  -2   4   7      628.45      623.97       13.06 o
  -1   4   7       10.70       14.76        1.20 o
   0   4   7      153.00      162.70        4.83 o
   1   4   7      794.00      777.98       22.77 o
   2   4   7       82.30       81.49        3.59 o
   3   4   7      257.25      219.50       11.45 o
   4   4   7       44.75       45.96        4.95 o
  -6   5   7       12.60        8.69        3.06 o
  -5   5   7       17.05       16.68        1.96 o
  -4   5   7        6.40        6.34        1.03 o
  -3   5   7       41.05       45.32        1.50 o
  -2   5   7       68.40       65.68        1.99 o
  -1   5   7       70.25       79.45        2.70 o
   0   5   7      188.00      187.81        6.32 o
   1   5   7       30.90       28.34        2.02 o
   2   5   7      198.80      192.83        7.07 o
   3   5   7       43.20       43.47        3.31 o
  -6   6   7        6.55       13.06        2.65 o
  -5   6   7       14.05       16.04        2.51 o
  -4   6   7       71.60       60.62        2.14 o
  -3   6   7      105.30       96.02        2.64 o
  -2   6   7       35.35       40.70        1.40 o
  -1   6   7       36.85       37.04        1.70 o
   0   6   7      102.75       98.72        3.90 o
   1   6   7       28.15       32.79        1.84 o
   2   6   7       94.25       89.77        4.30 o
   3   6   7      135.00      126.93        8.30 o
  -5   7   7        1.35        0.37        2.37 o
  -4   7   7       63.45       62.32        2.44 o
  -3   7   7       13.40       15.40        1.14 o
  -2   7   7      151.85      147.11        3.75 o
  -1   7   7       15.55       16.81        1.46 o
   0   7   7       52.65       58.12        2.30 o
   1   7   7       29.95       36.78        2.31 o
   2   7   7       16.75       19.41        2.25 o
   3   7   7       29.75       34.79        3.23 o
  -5   8   7       12.30       12.92        3.53 o
  -4   8   7       16.75       15.24        1.42 o
  -3   8   7      190.40      177.69        5.92 o
  -2   8   7       44.00       41.89        1.60 o
  -1   8   7       66.60       76.87        2.45 o
   0   8   7       54.55       53.69        2.62 o
   1   8   7       95.55       83.15        4.88 o
   2   8   7       35.15       30.81        3.23 o
  -4   9   7       11.75       14.32        1.56 o
  -3   9   7       28.25       28.58        2.38 o
  -2   9   7       14.70       18.53        1.49 o
  -1   9   7        2.55        4.54        1.01 o
   0   9   7       67.75       62.49        3.57 o
   1   9   7       24.65       22.70        2.73 o
   2   9   7       64.40       63.32        5.75 o
  -3  10   7      217.40      196.91       12.21 o
  -2  10   7       65.35       62.78        3.51 o
  -1  10   7       52.05       58.11        2.94 o
   0  10   7      101.40      107.23        6.87 o
   1  10   7       38.70       37.80        3.71 o
  -2  11   7        9.00       13.44        2.02 o
  -1  11   7      112.85      112.92        6.38 o
  -6   0   8       41.00       40.12        3.70 o
  -5   0   8        1.40        1.62        1.50 o
  -4   0   8        1.00        0.36        1.20 o
  -3   0   8      143.10      136.59        4.40 o
  -2   0   8      103.10      112.71        3.60 o
  -1   0   8      617.10      612.46       18.40 o
   0   0   8        0.30        0.00        1.20 o
   1   0   8       55.80       54.86        5.10 o
   2   0   8       -0.30        3.20        3.72 o
   3   0   8       41.80       44.25        5.30 o
  -6   1   8        2.35        4.71        2.28 o
  -5   1   8       54.25       55.37        2.37 o
  -4   1   8       30.90       35.70        1.33 o
  -3   1   8        0.90        1.94        0.64 o
  -2   1   8      177.05      176.94        4.25 o
  -1   1   8      233.10      234.15        5.76 o
   0   1   8      131.00      125.74        4.42 o
   1   1   8       77.70       75.71        3.33 o
   2   1   8       35.30       38.52        2.94 o
   3   1   8       44.45       44.24        3.36 o
  -6   2   8       56.55       57.15        4.26 o
  -5   2   8       12.25       13.56        1.17 o
  -4   2   8      110.75      105.66        3.09 o
  -3   2   8      154.20      162.49        3.30 o
  -2   2   8      101.50      109.33        2.84 o
  -1   2   8      142.20      140.79        4.36 o
   0   2   8      313.65      313.79        9.54 o
   1   2   8      194.10      202.81        6.65 o
   2   2   8       97.15       90.38        4.88 o
   3   2   8       15.95       18.02        2.75 o
  -6   3   8       22.05       24.76        2.61 o
  -5   3   8        2.00        2.47        1.88 o
  -4   3   8       26.60       25.62        1.45 o
  -3   3   8       95.50       91.82        2.31 o
  -2   3   8       35.95       37.13        1.77 o
  -1   3   8       51.35       55.84        2.45 o
   0   3   8      126.85      119.75        4.35 o
   1   3   8       75.40       83.49        3.47 o
   2   3   8       20.65       15.33        2.38 o
   3   3   8       14.60       15.42        2.25 o
  -6   4   8       69.20       74.40        5.47 o
  -5   4   8       58.20       59.76        3.82 o
  -4   4   8       18.60       20.79        1.20 o
  -3   4   8      418.60      412.53        8.34 o
  -2   4   8       14.45       12.44        1.24 o
  -1   4   8        7.85        7.83        1.27 o
   0   4   8       72.80       79.35        3.23 o
   1   4   8       45.55       54.09        2.92 o
   2   4   8       57.20       58.68        3.70 o
   3   4   8       17.45       19.62        2.73 o
  -5   5   8        6.55        6.77        2.08 o
  -4   5   8       77.70       78.18        3.06 o
  -3   5   8       68.55       64.56        2.20 o
  -2   5   8        9.70       11.53        0.99 o
  -1   5   8       22.60       24.66        1.73 o
   0   5   8       15.60       16.82        1.70 o
   1   5   8       30.90       22.55        2.74 o
   2   5   8      151.75      136.24        7.75 o
  -5   6   8        4.65        4.24        1.75 o
  -4   6   8       58.90       53.80        2.83 o
  -3   6   8      153.20      148.61        4.42 o
  -2   6   8       88.05       94.27        2.62 o
  -1   6   8       92.55       86.50        4.25 o
   0   6   8       13.55       15.97        1.90 o
   1   6   8      124.05      126.33        6.17 o
   2   6   8      172.10      167.77        9.51 o
  -5   7   8       24.30       43.08        6.10 o
  -4   7   8       88.50       83.21        4.07 o
  -3   7   8       49.65       42.93        2.30 o
  -2   7   8        0.00        1.81        0.97 o
  -1   7   8       38.00       40.64        2.41 o
   0   7   8        2.90        2.77        1.84 o
   1   7   8       31.05       32.07        3.19 o
   2   7   8        2.65        1.95        3.20 o
  -4   8   8      196.40      191.83        8.98 o
  -3   8   8       62.95       55.05        4.35 o
  -2   8   8       12.30       13.28        1.27 o
  -1   8   8       23.05       26.09        1.84 o
   0   8   8       11.40       12.25        2.05 o
   1   8   8       41.85       43.76        3.88 o
  -3   9   8       29.95       34.31        3.02 o
  -2   9   8        3.95        5.41        2.07 o
  -1   9   8       11.05       13.78        1.78 o
   0   9   8       35.80       41.32        3.91 o
  -5   0   9       12.20       16.75        2.00 o
  -4   0   9        6.80       12.97        1.60 o
  -3   0   9       73.90       66.72        3.40 o
  -2   0   9        7.90        7.56        1.50 o
  -1   0   9       -2.20        0.35        1.10 o
   0   0   9        4.70        4.14        1.80 o
   1   0   9       -0.10        0.00        0.89 o
   2   0   9       35.50       53.13        4.10 o
  -5   1   9        1.70        2.64        1.13 o
  -4   1   9        9.75       13.98        1.07 o
  -3   1   9       31.40       34.49        1.38 o
  -2   1   9      264.75      248.64        7.11 o
  -1   1   9      197.00      192.77        6.23 o
   0   1   9      283.75      253.35       12.94 o
   1   1   9        1.15        1.12        1.87 o
   2   1   9        1.50        5.17        1.73 o
  -5   2   9        2.70        0.92        1.10 o
  -4   2   9        1.55        2.51        0.98 o
  -3   2   9       65.05       66.41        2.09 o
  -2   2   9       43.95       44.31        2.20 o
  -1   2   9       36.20       40.20        2.65 o
   0   2   9       41.10       44.01        2.97 o
   1   2   9        0.10        0.19        1.46 o
   2   2   9        3.55        4.36        2.17 o
  -5   3   9       31.55       36.84        2.68 o
  -4   3   9       26.65       28.36        1.82 o
  -3   3   9       30.70       26.36        1.53 o
  -2   3   9      115.45      116.55        4.24 o
  -1   3   9      156.45      158.74        6.77 o
   0   3   9        3.40        3.69        2.06 o
   1   3   9       57.95       50.94        4.05 o
   2   3   9       17.05       18.30        2.73 o
  -5   4   9        0.70        1.91        2.68 o
  -4   4   9        4.65        4.91        1.06 o
  -3   4   9      113.85      100.08        3.73 o
  -2   4   9        9.30        8.33        1.45 o
  -1   4   9       16.75       17.26        1.99 o
   0   4   9       28.40       30.96        2.61 o
   1   4   9       17.80       16.59        2.57 o
  -4   5   9        5.55        7.14        1.52 o
  -3   5   9       27.65       25.77        1.88 o
  -2   5   9       50.55       44.60        2.46 o
  -1   5   9       91.85       87.77        5.78 o
   0   5   9       19.95       17.83        2.95 o
   1   5   9        5.55        9.29        2.36 o
  -4   6   9       46.40       46.32        2.80 o
  -3   6   9       22.10       26.22        1.88 o
  -2   6   9        1.05        1.33        1.03 o
  -1   6   9        6.70        7.05        1.98 o
   0   6   9       47.70       49.37        4.09 o
   1   6   9       81.90       84.09        5.84 o
  -3   7   9       11.45       14.71        1.64 o
  -2   7   9      103.00      102.73        4.99 o
  -1   7   9        1.55        1.23        1.38 o
   0   7   9        8.90        6.55        2.28 o
  -2   8   9        5.80        6.56        1.91 o
  -1   8   9       50.05       51.96        4.99 o
  -4   0  10        2.60        3.84        1.80 o
  -3   0  10        2.20        3.26        1.20 o
  -2   0  10       -1.00        1.15        2.60 o
  -1   0  10       20.10       23.94        3.10 o
   0   0  10       24.20       25.00        4.00 o
  -4   1  10       25.10       31.40        2.55 o
  -3   1  10      113.40      116.41        4.82 o
  -2   1  10       99.10       99.42        4.17 o
  -1   1  10      166.95      155.92        9.02 o
   0   1  10       36.35       44.18        3.01 o
  -4   2  10        6.45        5.92        1.83 o
  -3   2  10        7.45       10.05        1.42 o
  -2   2  10       12.40       13.97        1.67 o
  -1   2  10        4.60        4.89        1.38 o
   0   2  10       39.40       37.94        3.69 o
  -4   3  10        8.45       11.26        1.95 o
  -3   3  10      114.65      110.77        5.30 o
  -2   3  10        1.30        1.50        0.99 o
  -1   3  10       14.60       20.41        2.17 o
   0   3  10       27.95       27.95        3.40 o
  -3   4  10       67.85       77.88        4.34 o
  -2   4  10       28.70       32.29        2.34 o
  -1   4  10       26.30       28.41        3.63 o
   0   4  10      154.50      147.63       12.43 o
  -3   5  10       26.70       35.80        2.41 o
  -2   5  10       36.10       40.37        2.87 o
  -1   5  10       67.55       78.66        6.76 o
